# Supplementary material for: Real-world performance of open-source large language models in diabetes diagnosis
Source: Front Endocrinol (Lausanne). 2026 Mar 25;17:1747468. doi: 10.3389/fendo.2026.1747468 (PMC13056687; doi:10.3389/fendo.2026.1747468)
Supplement: Supplementary file 2 [file DataSheet2.xlsx]

## Sheet: Sheet1
Series	Models		Quantization	Settings			Model operation mode	Quotation	Thesis	文献引用格式
				temperature	max_tokens	top_p
Qwen	QwQ-32B			0.7	1024	0.7	SiliconFlow API	@misc{qwq32b, title = {QwQ-32B: Embracing the Power of Reinforcement Learning}, url = {https://qwenlm.github.io/blog/qwq-32b/}, author = {Qwen Team}, month = {March}, year = {2025} } @article{qwen2.5, title={Qwen2.5 Technical Report}, author={An Yang and Baosong Yang and Beichen Zhang and Binyuan Hui and Bo Zheng and Bowen Yu and Chengyuan Li and Dayiheng Liu and Fei Huang and Haoran Wei and Huan…	https://arxiv.org/abs/2412.15115
	Qwen2.5-72B			0.7	512	0.7		@misc{qwen2.5, title = {Qwen2.5: A Party of Foundation Models}, url = {https://qwenlm.github.io/blog/qwen2.5/}, author = {Qwen Team}, month = {September}, year = {2024} } @article{qwen2, title={Qwen2 Technical Report}, author={An Yang and Baosong Yang and Binyuan Hui and Bo Zheng and Bowen Yu and Chang Zhou and Chengpeng Li and Chengyuan Li and Dayiheng Liu and Fei Huang and Guanting Dong and Hao…	https://arxiv.org/abs/2407.10671
	Qwen2.5-32B			0.7	512	0.7
	Qwen2.5-14B			0.7	512	0.7
	Qwen2.5-7B			0.7	512	0.7
	Qwen2.5-14B-int4		int4		128		Local Model Deployment Hugging Face Transformers for reasoning
	Qwen2-2B								https://arxiv.org/abs/2409.12191
					512			@article{Qwen2VL, title={Qwen2-VL: Enhancing Vision-Language Model's Perception of the World at Any Resolution}, author={Wang, Peng and Bai, Shuai and Tan, Sinan and Wang, Shijie and Fan, Zhihao and Bai, Jinze and Chen, Keqin and Liu, Xuejing and Wang, Jialin and Ge, Wenbin and Fan, Yang and Dang, Kai and Du, Mengfei and Ren, Xuancheng and Men, Rui and Liu, Dayiheng and Zhou, Chang and Zhou, Jing…	https://arxiv.org/abs/2308.12966
Llama	Llama-3.2-11B				64			The Llama 3 Herd of Models Llama Team, AI @ Meta1 1A detailed contributor list can be found in the appendix of this paper	https://ai.meta.com/research/publications/the-llama-3-herd-of-models/
	Llama-3.2-11B-int4		int4		64
Medical models	MMedLM2-7B				128			"Towards Building Multilingual Language Model for Medicine" accepted by Nature Communications	https://arxiv.org/abs/2402.13963
	huatuoGPT-o1-7B				2048			HuatuoGPT-o1, Towards Medical Complex Reasoning with LLMs	https://arxiv.org/pdf/2412.18925
	huatuoGPT2-7B			model.HuatuoChat(tokenizer, messages)				"HuatuoGPT-II, One-stage Training for Medical Adaption of LLMs", accepted for COLM 2024	https://arxiv.org/abs/2311.09774
DeepSeek	DeepSeek-R1			0.7	2048	0.7	SiliconFlow API	@misc{deepseekai2025deepseekr1incentivizingreasoningcapability, title={DeepSeek-R1: Incentivizing Reasoning Capability in LLMs via Reinforcement Learning}, author={DeepSeek-AI}, year={2025}, eprint={2501.12948}, archivePrefix={arXiv}, primaryClass={cs.CL}, url={https://arxiv.org/abs/2501.12948}, }	https://arxiv.org/abs/2501.12948
	DS-R1-Distill-Qwen-32B			0.7	512	0.7
	DS-R1-Distill-Qwen-14B			0.7	1024	0.7
	DS-R1-Distill-Qwen-7B
	DeepSeek-32B			0.7	1024	0.7
	DeepSeek-V3							@misc{deepseekai2024deepseekv3technicalreport, title={DeepSeek-V3 Technical Report}, author={DeepSeek-AI}, year={2024}, eprint={2412.19437}, archivePrefix={arXiv}, primaryClass={cs.CL}, url={https://arxiv.org/abs/2412.19437}, }	https://arxiv.org/abs/2412.19437
Others	Apollo-7B		int4		216		Local Model Deployment Hugging Face Transformers for reasoning	@misc{wang2024apollo, title={Apollo: Lightweight Multilingual Medical LLMs towards Democratizing Medical AI to 6B People}, author={Xidong Wang and Nuo Chen and Junyin Chen and Yan Hu and Yidong Wang and Xiangbo Wu and Anningzhe Gao and Xiang Wan and Haizhou Li and Benyou Wang}, year={2024}, eprint={2403.03640}, archivePrefix={arXiv}, primaryClass={cs.CL} }	https://arxiv.org/abs/2403.03640
	Gemma2-9B		fp8	0.6	128	0.9		@article{gemma_2024, title={Gemma}, url={https://www.kaggle.com/m/3301}, DOI={10.34740/KAGGLE/M/3301}, publisher={Kaggle}, author={Gemma Team}, year={2024} }
